# Supplementary material for: A platform to map the mind–mitochondria connection and the hallmarks of psychobiology: the MiSBIE study
Source: Trends Endocrinol Metab. Author manuscript; Available in PMC 2024 Nov 12. (PMC11555495; doi:10.1016/j.tem.2024.08.006)
Supplement: MMC5 — File S5. Biobank details. [file NIHMS2028739-supplement-MMC5.xlsx]

## Sheet: Main Table
Sample Type	Code	Timepoint	Volume	Successfully collected	% success
Saliva 1.1	Sal1.1	1	0.15ml	104	0.945455
Saliva 2.1	Sal2.1	2	0.15ml	107	0.972727
Saliva 3.1	Sal3.1	3	0.15ml	107	0.972727
Saliva 4.1	Sal4.1	4	0.15ml	106	0.963636
Saliva 5.1	Sal5.1	5	0.15ml	106	0.963636
Saliva 6.1	Sal6.1	6	0.15ml	107	0.972727
Saliva 7.1	Sal7.1	7	0.15ml	108	0.981818
Saliva 8.1	Sal8.1	8	0.15ml	108	0.981818
Saliva 9.1	Sal9.1	9	0.15ml	108	0.981818
Saliva 10.1	Sal10.1	10	0.15ml	104	0.945455
Saliva 11.1	Sal11.1	11	0.15ml	107	0.972727
Saliva 12.1	Sal12.1	12	0.15ml	102	0.927273
Saliva 13.1	Sal13.1	13	0.15ml	98	0.890909
Saliva 14.1	Sal14.1	14	0.15ml	96	0.872727
Saliva 1.2	Sal1.2	1	0.15ml+	98	0.890909
Saliva 2.2	Sal2.2	2	0.15ml+	102	0.927273
Saliva 3.2	Sal3.2	3	0.15ml+	100	0.909091
Saliva 4.2	Sal4.2	4	0.15ml+	99	0.9
Saliva 5.2	Sal5.2	5	0.15ml+	100	0.909091
Saliva 6.2	Sal6.2	6	0.15ml+	101	0.918182
Saliva 7.2	Sal7.2	7	0.15ml+	101	0.918182
Saliva 8.2	Sal8.2	8	0.15ml+	103	0.936364
Saliva 9.2	Sal9.2	9	0.15ml+	104	0.945455
Saliva 10.2	Sal10.2	10	0.15ml+	100	0.909091
Saliva 11.2	Sal11.2	11	0.15ml+	103	0.936364
Saliva 12.2	Sal12.2	12	0.15ml+	96	0.872727
Saliva 13.2	Sal13.2	13	0.15ml+	90	0.818182
Saliva 14.2	Sal14.2	14	0.15ml+	90	0.818182
Diurnal Saliva 1.1	DSal1.1	Day 1, Awakening	0.15ml	108	0.981818
Diurnal Saliva 2.1	DSal2.1	Day 1, +30 min	0.15ml	107	0.972727
Diurnal Saliva 3.1	DSal3.1	Day 1, +45 min	0.15ml	105	0.954545
Diurnal Saliva 4.1	DSal4.1	Day 1, Bedtime	0.15ml	108	0.981818
Diurnal Saliva 5.1	DSal5.1	Day 2, Awakening	0.15ml	107	0.972727
Diurnal Saliva 6.1	DSal6.1	Day 2, +30 min	0.15ml	107	0.972727
Diurnal Saliva 7.1	DSal7.1	Day 2, +45 min	0.15ml	104	0.945455
Diurnal Saliva 8.1	DSal8.1	Day 2, Bedtime	0.15ml	106	0.963636
Diurnal Saliva 9.1	DSal9.1	Day 3, Awakening	0.15ml	109	0.990909
Diurnal Saliva 10.1	DSal10.1	Day 3, +30 min	0.15ml	109	0.990909
Diurnal Saliva 11.1	DSal11.1	Day 3, +45 min	0.15ml	108	0.981818
Diurnal Saliva 12.1	DSal12.1	Day 3, Bedtime	0.15ml	105	0.954545
Diurnal Saliva 1.2	DSal1.2	Day 1, Awakening	0.15ml+	107	0.972727
Diurnal Saliva 2.2	DSal2.2	Day 1, +30 min	0.15ml+	106	0.963636
Diurnal Saliva 3.2	DSal3.2	Day 1, +45 min	0.15ml+	100	0.909091
Diurnal Saliva 4.2	DSal4.2	Day 1, Bedtime	0.15ml+	100	0.909091
Diurnal Saliva 5.2	DSal5.2	Day 2, Awakening	0.15ml+	105	0.954545
Diurnal Saliva 6.2	DSal6.2	Day 2, +30 min	0.15ml+	106	0.963636
Diurnal Saliva 7.2	DSal7.2	Day 2, +45 min	0.15ml+	102	0.927273
Diurnal Saliva 8.2	DSal8.2	Day 2, Bedtime	0.15ml+	105	0.954545
Diurnal Saliva 9.2	DSal9.2	Day 3, Awakening	0.15ml+	106	0.963636
Diurnal Saliva 10.2	DSal10.2	Day 3, +30 min	0.15ml+	109	0.990909
Diurnal Saliva 11.2	DSal11.2	Day 3, +45 min	0.15ml+	107	0.972727
Diurnal Saliva 12.2	DSal12.2	Day 3, Bedtime	0.15ml+	103	0.936364
Plasma Fasting.1	PL-F.1	Fasting	0.5ml	102	0.927273
Plasma Fasting.2	PL-F.2	Fasting	0.5ml	101	0.918182
Plasma Fasting.3	PL-F.3	Fasting	0.5ml	100	0.909091
Plasma Fasting.4	PL-F.4	Fasting	0.5ml	99	0.9
Plasma Fasting.5	PL-F.5	Fasting	0.5ml	97	0.881818
Plasma Fasting.6	PL-F.6	Fasting	0.5ml	97	0.881818
Plasma Fasting.7	PL-F.7	Fasting	0.5ml+	97	0.881818
Plasma Fasting.8	PL-F.8	Fasting	0.5ml+	97	0.881818
Serum Fasting.1	Ser-F.1	Fasting	0.5ml	102	0.927273
Serum Fasting.2	Ser-F.2	Fasting	0.5ml	102	0.927273
Serum Fasting.3	Ser-F.3	Fasting	0.5ml	102	0.927273
Serum Fasting.4	Ser-F.4	Fasting	0.5ml	102	0.927273
Serum Fasting.5	Ser-F.5	Fasting	0.5ml+	100	0.909091
Serum Fasting.6	Ser-F.6	Fasting	0.5ml+	99	0.9
Plasma Stress 1.1	Pl-S-1.1	-5 min	0.5ml	98	0.890909
Plasma Stress 2.1	Pl-S-2.1	+5 min	0.5ml	98	0.890909
Plasma Stress 3.1	Pl-S-3.1	+10 min	0.5ml	97	0.881818
Plasma Stress 4.1	Pl-S-4.1	+20 min	0.5ml	95	0.863636
Plasma Stress 5.1	Pl-S-5.1	+30 min	0.5ml	95	0.863636
Plasma Stress 6.1	Pl-S-6.1	+60 min	0.5ml	91	0.827273
Plasma Stress 7.1	Pl-S-7.1	+90 min	0.5ml	93	0.845455
Plasma Stress 8.1	Pl-S-8.1	+120 min	0.5ml	94	0.854545
Plasma Stress 1.2	Pl-S-1.2	-5 min	0.5ml	98	0.890909
Plasma Stress 2.2	Pl-S-2.2	+5 min	0.5ml	98	0.890909
Plasma Stress 3.2	Pl-S-3.2	+10 min	0.5ml	97	0.881818
Plasma Stress 4.2	Pl-S-4.2	+20 min	0.5ml	95	0.863636
Plasma Stress 5.2	Pl-S-5.2	+30 min	0.5ml	95	0.863636
Plasma Stress 6.2	Pl-S-6.2	+60 min	0.5ml	91	0.827273
Plasma Stress 7.2	Pl-S-7.2	+90 min	0.5ml	93	0.845455
Plasma Stress 8.2	Pl-S-8.2	+120 min	0.5ml	94	0.854545
Plasma Stress 1.3	Pl-S-1.3	-5 min	0.5ml+	94	0.854545
Plasma Stress 2.3	Pl-S-2.3	+5 min	0.5ml+	96	0.872727
Plasma Stress 3.3	Pl-S-3.3	+10 min	0.5ml+	94	0.854545
Plasma Stress 4.3	Pl-S-4.3	+20 min	0.5ml+	94	0.854545
Plasma Stress 5.3	Pl-S-5.3	+30 min	0.5ml+	95	0.863636
Plasma Stress 6.3	Pl-S-6.3	+60 min	0.5ml+	92	0.836364
Plasma Stress 7.3	Pl-S-7.3	+90 min	0.5ml+	92	0.836364
Plasma Stress 8.3	Pl-S-8.3	+120 min	0.5ml+	91	0.827273
Serum Stress 1.1	Ser-S-1.1	-5 min	0.5ml	98	0.890909
Serum Stress 2.1	Ser-S-2.1	+5 min	0.5ml	98	0.890909
Serum Stress 3.1	Ser-S-3.1	+10 min	0.5ml	98	0.890909
Serum Stress 4.1	Ser-S-4.1	+20 min	0.5ml	97	0.881818
Serum Stress 5.1	Ser-S-5.1	+30 min	0.5ml	95	0.863636
Serum Stress 6.1	Ser-S-6.1	+60 min	0.5ml	91	0.827273
Serum Stress 7.1	Ser-S-7.1	+90 min	0.5ml	93	0.845455
Serum Stress 8.1	Ser-S-8.1	+120 min	0.5ml	94	0.854545
Serum Stress 1.2	Ser-S-1.2	-5 min	0.5ml	98	0.890909
Serum Stress 2.2	Ser-S-2.2	+5 min	0.5ml	98	0.890909
Serum Stress 3.2	Ser-S-3.2	+10 min	0.5ml	98	0.890909
Serum Stress 4.2	Ser-S-4.2	+20 min	0.5ml	95	0.863636
Serum Stress 5.2	Ser-S-5.2	+30 min	0.5ml	95	0.863636
Serum Stress 6.2	Ser-S-6.2	+60 min	0.5ml	91	0.827273
Serum Stress 7.2	Ser-S-7.2	+90 min	0.5ml	93	0.845455
Serum Stress 8.2	Ser-S-8.2	+120 min	0.5ml	94	0.854545
Serum Stress 1.3	Ser-S-1.3	-5 min	0.5ml+	93	0.845455
Serum Stress 2.3	Ser-S-2.3	+5 min	0.5ml+	93	0.845455
Serum Stress 3.3	Ser-S-3.3	+10 min	0.5ml+	97	0.881818
Serum Stress 4.3	Ser-S-4.3	+20 min	0.5ml+	94	0.854545
Serum Stress 5.3	Ser-S-5.3	+30 min	0.5ml+	93	0.845455
Serum Stress 6.3	Ser-S-6.3	+60 min	0.5ml+	90	0.818182
Serum Stress 7.3	Ser-S-7.3	+90 min	0.5ml+	93	0.845455
Serum Stress 8.3	Ser-S-8.3	+120 min	0.5ml+	93	0.845455
Urine.1	Ur.1	Overnight	1.5ml	108	0.981818
Urine.2	Ur.2	Overnight	1.5ml	108	0.981818
Urinary Epithelial cells (bladder)	Uep.1	Overnight	0.2ml	109	0.990909
Urinary Epithelial cells (bladder)	Uep.2	Overnight	0.2ml	108	0.981818
Buccal swab	Bs	Fasting	1 swab	110	1
Fecal sample	Fec	Home	1 large tube	110	1
Immune cells
Leukocytes PBMCs Fasting.1	Leuk-PBMC-F.1	Fasting	5M	102	0.927273
Leukocytes PBMCs Fasting.2	Leuk-PBMC-F.2	Fasting	5M+	44	0.4
Leukocytes PBMCs Stress.1	Leuk-PBMC-S.1	+120 min	5M	94	0.854545
Leukocytes PBMCs Stress.2	Leuk-PBMC-S.2	+120 min	5M+	48	0.436364
Leukocytes Platelets Fasting.1 (RNA later)	Leuk-Plt-F.1	Fasting	0.2B	86	0.781818
Leukocytes Platelets Fasting.2	Leuk-Plt-F.2	Fasting	0.2B+	61	0.554545
Leukocytes Monocytes Fasting.1 (RNA later)	Leuk-Mon-F.1	Fasting	1M	90	0.818182
Leukocytes Monocytes Fasting.2	Leuk-Mon-F.2	Fasting	1M+	69	0.627273
Leukocytes Neutrophils Fasting.1 (RNA later)	Leuk-Neu-F.1	Fasting	3M	85	0.772727
Leukocytes Neutrophils Fasting.2	Leuk-Neu-F.2	Fasting	3M+	71	0.645455
Leukocytes Lymphocytes Fasting.1 (RNA later)	Leuk-Lym-F.1	Fasting	5M	103	0.936364
Leukocytes Lymphocytes Fasting.2	Leuk-Lym-F.2	Fasting	5M+	101	0.918182
Leukocytes Platelets mtDNAcn Fasting.1	Leuk-Lym-mtDNAcn-F.1	Fasting	25M	41	0.372727
Leukocytes Platelets mtDNAcn Fasting.2	Leuk-Lym-mtDNAcn-F.2	Fasting	25M	29	0.263636
Leukocytes Monocytes mtDNAcn Fasting.1	Leuk-Mon-mtDNAcn-F.1	Fasting	.25M	42	0.381818
Leukocytes Monocytes mtDNAcn Fasting.2	Leuk-Mon-mtDNAcn-F.2	Fasting	.25M	42	0.381818
Leukocytes Neutrophils mtDNAcn Fasting.1	Leuk-Neu-mtDNAcn-F.1	Fasting	.25M	41	0.372727
Leukocytes Neutrophils mtDNAcn Fasting.2	Leuk-Neu-mtDNAcn-F.2	Fasting	.25M	41	0.372727
Leukocytes Lymphocytes mtDNAcn Fasting.1	Leuk-Lym-mtDNAcn-F.1	Fasting	.25M	42	0.381818
Leukocytes Lymphocytes mtDNAcn Fasting.2	Leuk-Lym-mtDNAcn-F.2	Fasting	.25M	42	0.381818
Cryopreserved immune cells (collection for Mi045-Mi110)
Leukocytes PBMCs Fasting.2-1	Leuk-PBMC-F.2-1	Fasting	0.18 - 3.9M	36	0.327273
Leukocytes PBMCs Fasting.2-2	Leuk-PBMC-F.2-2	Fasting	0.7 - 3.9M	19	0.172727
Leukocytes PBMCs Fasting.3-1	Leuk-PBMC-F.3-1	Fasting	1M	61	0.554545
Leukocytes PBMCs Fasting.3-2	Leuk-PBMC-F.3-2	Fasting	1M	57	0.518182
Leukocytes PBMCs Fasting.3-3	Leuk-PBMC-F.3-3	Fasting	2M	31	0.281818
Leukocytes PBMCs Fasting.3-4	Leuk-PBMC-F.3-4	Fasting	0.09 - 5.28M	61	0.554545
Leukocytes PBMCs Stress.2-1	Leuk-PBMC-S.2-1	Stress	0.32 - 5.21M	47	0.427273
Leukocytes PBMCs Stress.2-2	Leuk-PBMC-S.2-2	Stress	0.36 - 5.21M	34	0.309091
Leukocytes PBMCs Stress Reactivity 1	Leuk-PBMC-SR.1-1	Stress	1 - 5.41M	50	0.454545
Leukocytes PBMCs Stress Reactivity 1	Leuk-PBMC-SR.1-2	Stress	1 - 5.41M	50	0.454545
Leukocytes PBMCs Stress Reactivity 2	Leuk-PBMC-SR.2-1	Stress	1 - 5.41M	51	0.463636
Leukocytes PBMCs Stress Reactivity 2	Leuk-PBMC-SR.2-2	Stress	1 - 5.41M	50	0.454545
Leukocytes PBMCs Stress Reactivity 3	Leuk-PBMC-SR.3-1	Stress	1 - 5.41M	50	0.454545
Leukocytes PBMCs Stress Reactivity 3	Leuk-PBMC-SR.3-2	Stress	1 - 5.41M	50	0.454545
Leukocytes PBMCs Stress Reactivity 4	Leuk-PBMC-SR.4-1	Stress	1 - 5.41M	50	0.454545
Leukocytes PBMCs Stress Reactivity 4	Leuk-PBMC-SR.4-2	Stress	1 - 5.41M	50	0.454545
Leukocytes PBMCs Stress Reactivity 5	Leuk-PBMC-SR.5-1	Stress	1 - 5.41M	48	0.436364
Leukocytes PBMCs Stress Reactivity 5	Leuk-PBMC-SR.5-2	Stress	1 - 5.41M	48	0.436364
Leukocytes PBMCs Stress Reactivity 6	Leuk-PBMC-SR.6-1	Stress	1 - 5.41M	48	0.436364
Leukocytes PBMCs Stress Reactivity 6	Leuk-PBMC-SR.6-2	Stress	1 - 5.41M	48	0.436364
Leukocytes PBMCs Stress Reactivity 7	Leuk-PBMC-SR.7-1	Stress	1 - 5.41M	48	0.436364
Leukocytes PBMCs Stress Reactivity 7	Leuk-PBMC-SR.7-2	Stress	1 - 5.41M	48	0.436364
Leukocytes PBMCs Stress Reactivity 8	Leuk-PBMC-SR.8-1	Stress	1 - 5.41M	48	0.436364
Leukocytes PBMCs Stress Reactivity 8	Leuk-PBMC-SR.8-2	Stress	1 - 5.41M	48	0.436364

## Sheet: Overview
STORAGE	Type	Study component	Code	Time point	Number of samples	Volume	Number of tubes	Total tubes	x 100	Cap colour
-80	Saliva	Day 1 and 2	Sal	Baseline, stress reactivity, MRI	14	0.5ml	1	14	1400	GREEN	355018	2500
-80					14	0.5ml+	1	14	1400
-80	Saliva	Diurnal saliva (home)	DSal	4 per day, 3 days	12	0.5ml	1	12	1200	ORANGE	355158	2500
-80					12	0.5ml+	1	12	1200
-80	Plasma	Fasting blood draw	Pl-F	Baseline fasting	1	0.5ml	6	6	600	PURPLE	375922	2500
-80	Serum	Fasting blood draw	Ser-F	Baseline fasting	1	0.5ml	6	6	600	RED	5045-0501	1000
-80	Plasma-Stress	Stress reactivity	PL-S	Stress reactivity-recovery	8	0.5ml	3	24	2400	PINK+"S"	375884	3000
-80	Serum-Stress	Stress reactivity	Ser-S	Stress reactivity-recovery	8	0.5ml	3	24		RED+"S"
-80	Urine	Overnight urine	Ur	Between Day 1 and 2	1	1.5ml	2	2	200	YELLOW	355077	1000
-80	Urinary epithelial cells	Overnight urine	UEp	Between Day 1 and 2	1	Variable	2	2	200	BROWN	375868	500
-80	Buccal swab	Fasting	Bs	Day 1 morning	1	swab	1	1	100	BLUE	5045-003	200
-80	Fecal sample	(home)	Fec	Once	1	Whole tube	Large tube	1		PALE BLUE
LN2	Leukocytes PBMCs	Fasting blood draw	Leuk-PBMC-F	Baseline fasting	1	5M	1	1	100	WHITE	354755	1500
LN2					1	5M+	1	1	100
LN2		Stress reactivity	Leuk-PBMC-S	Stress reactivity (120 min)	1	5M	1	1	100
LN2					1	5M+	1	1	100
LN2	Platelets	Fasting blood draw	Leuk-Plt-F	Baseline fasting	1	2B	1	1	100
LN2					1	2B+	1	1	100
LN2	Monocytes	Fasting blood draw	Leuk-Mon-F	Baseline fasting	1	2M	1	1	100
LN2					1	2M+	1	1	100
LN2	Neutrophils	Fasting blood draw	Leuk-Neu-F	Baseline fasting	1	2M	1	1	100
LN2					1	2M+	1	1	100
LN2	Lymphocytes	Fasting blood draw	Leuk-Lym-F	Baseline fasting	1	5M	1	1	100
LN2					1	5M+	1	1	100
								132
	NOT CRYO-STORED
Room Temp	Hair	Day 1	Hair	Once	Stored in foil
