# Supplementary material for: A platform to map the mind–mitochondria connection and the hallmarks of psychobiology: the MiSBIE study
Source: Trends Endocrinol Metab. Author manuscript; Available in PMC 2024 Nov 12. (PMC11555495; doi:10.1016/j.tem.2024.08.006)
Supplement: MMC8 — Table S2. Questionnaire packages v1.0. [file NIHMS2028739-supplement-MMC8.xlsx]

## Sheet: Questionnaires by Category
MiSBIE questionnaires - by category - Version 1.0
Social Life			# of items	Construct	RedCap Title	RedCap Variable Name	Packages	Time to fill out (minutes)
Perceived Social Status	MacArthur ladder (ML)	Adler et al. Relationship of subjective and objective social status with psychological and physiological functioning: Preliminary data in healthy, White women. Health psychology (2000) 19(6), 586.	1	Social status	Ladder of Life	macarthur_ladder	Day 1 hotel	1
Social Support	Social Support Questionnaire (SSQ)	Sarason IG, Levine HM, Basham RB, Sarason BR (1983). Assessing social support: The social support questionnaire. Journal of Personality and Social Psychology, 44, 127-139	27	Social Support	Social Support	ssq	Day 1 hotel	6
Perceived Social Support	Multidimensional Scale of Perceived Social Support (MSPSS)	Zimet GD, Dahlem NW, Zimet SG, Farley GK (1988). The multidimensional scale of perceived social support. Journal of Personality Assessment, 52(1), 30-41	20	Social Support	Relationships	mspss	Day 2 - part 1	4
Couples Satisfaction	Couples Satisfaction Index (CSI-16)	Funk JL, Rogge RD (2007). Testing the ruler with item response theory: Increasing precision of measurement for relationship satisfaction with the Couples Satisfaction Index. Journal of Family Psychology, 21, 572-583	16	Social Support	Intimate relationships	csi	Day 2 - part 1	2
Loneliness	Revised UCLA Loneliness Scale Version III (ULS-8)	Russell D (1996). UCLA Loneliness Scale (Version 3): reliability, validity, and factor structure. Journal of Personality Assessment, 66, 20-40	20	Loneliness	Social Relationships	ucla	Day 2 - part 2	3
Personality
Personality	NEO Five factor Model of Personality Short Form (NEO-SF)	Costa PT, McCrae RR (1985). The NEO Personality Inventory Manual. Odessa, FL: Psychological Assessment Resources	60	Personality	Personality	neo	Day 2 - part 1	7
Gender Role	Bem Sex Role Inventory Long Form (BSRI-L)	Bem SL (1974). The measurement of psychological androgyny. Journal of Consulting and Clinical Psychology, 42, 155-162	60	Gender role	Attitude	bsri	Day 2 - part 1	5
Stress and Affect
My daily stress	Daily Inventory of Stressful Events (DISE)	Almeida DM, Wethington E, Kessler RC (2002). The Daily Inventory of Stressful Experiences (DISE): An interview-based approach for measuring daily stressors.	15	Day stress	Day stress	dise	Day 0	4
PASA	Primary Appraisal Secondary Appraisal (PASA)	Gaab (2009). PASA - Primary Appraisal Secondary Appraisal. Verhaltenstherapie 200;19:114-115	4	Threat	PASA	pasa	Pasa	1
Life events	Life Events Questionnaire (LEQ)	Norbeck JS (1984). Modification of recent life event questionnaires for use with female respondents. Research in Nursing and Health, 7, 61-71; Sarason IG, Johnson JH, Siegel JM (1987). Assessing the impact of life changes: Development of the life experiences survey. Journal of Consulting and Clinical Psychology, 46, 932-946	82	Stressful Life Events	Life Events	leq	Day 2 - part 2	5
Perceived Stress	Perceived Stress Scale (PSS)	Cohen S, Kamarck T, mermelstein R (1983). A global measure of perceived stress. Journal of Health and Social Behavior, 24, 385-398	14	Life stress	My Life Stress	pss	Day 2 - part 2	3
Chronic Stress	Trier Inventory for the Assessmenf or Chronic Stress (TICS)	Schulz P, Schlotz W (1999). Trierer Inventar zur Erfassung von chronischem Sre (TICS): Skalenkonstrukion teststatistische Uberprufung und Validierung der Skala Arbeitsurberlastung [The Trier Inventory for the Assessment of Chronic Stress (TICS). Scale construction, statistical testing, and validation of the scale work overload]. Diagnostica, 45(1), 8-19	30	Life stress	General Stress	tics	Day 2 - part 2	4
Daily Hassles	Daily Hassles Scale (DHS)	Kanner AD, Coyne JC, Schaefer C, Lazarus RS (1981). Comparison of two modes of stress measurement: Daily hassles and uplifts versus major life events. Journal of Behavioral Medicine, 4, 1-39	35	Life stress	Daily Stress	dhs	Day 2 - part 2	4
Childhood Trauma	Childhood Trauma Questionnaire (CTQ)	Bernstein DP, Ahluvalia T, Pogge D, Handelsman L (1997). Validity of the Childhood Trauma Questionnaire in an adolescent psychiatric population. Journal of the American Academy of Child and Adolescent Psychiatry, 36, 340-348	28	Life stress	Early Experiences	ctq	Day 2 - part 3	5
Lifetime Stressor Exposure	Stress and Adversity Inventory for Adults (STRAIN)	Slavich GM, Shields GS (2018). Assessing Lifetime Stress Exposure Using the Stress and Adversity Inventory for Adults (Adult STRAIN): An Overview and Initial Validation. Psychosomatic Medicine, 80, 17-27.	Variable	Life stress	NA (online form)	NA (online form)	NA (online form)	18
Mental Health and Wellbeing
Anxiety	State and Trait Anxiety Inventory (STAI-Y)	Spielberger CD, Gorsuch RL, Lushene RE (1970). Manual for the State-Trait Anxiety Inventory: STAI (Form Y). Palo Alto, CA: Consulting Psychologists Press	40	Life stress	My Life Stress 2	stai_y1	Day 2 - part 2	4
Depressive Symptoms	Beck Depression Inventory II (BDI)	Beck AT, Steer RA (1987). Beck Depression Inventory manual. San Antonio, TX: Psychological Corporation	21	Mental health	Sad Mood and Symptoms	bdi	Day 2 - part 2	5
Burnout	Maslach Burnout Inventory (MBI)	Maslach C, Jackson SE, Leiter MP (1996). Maslach Burnout Inventory manual (3rd ed.). Palo Alto, CA: Consulting Psychologists Press	16	Mental Health	Work Fatigue	mbi	Day 2 - part 2	3
PTSD	PTSD Check List – Civilian, PTSD Checklist for DSM-5 (PCL-C)	Blevins CA, Weathers FW, Davis MT, Witte TK, Domino JL. The Posttraumatic Stress Disorder Checklist for DSM-5 (PCL-5): development and initial psychometric evaluation	17	Mental Health	Recurring thoughts	pcl	Day 2 - part 2	3
Mood symptoms	DSM-5 Self-Rated Level 1 Cross-Cutting Symptom Measure—Adult (DSM XC)	Clarke DE, Narrow WE, Regier DA, Kuramoto SJ, Kupfer DJ, Kuhul EA, Griner L, Kraemer HC (2013). DSM-5 Field Trials in the United States and Canada, Part I: Study Design, Sampling Strategy, Implementation, and Analytic Approaches. Am J Psychiatry, 170: 43-58.	23	Mental Health	Mood symptoms	dsm	Day 2 - part 3	5
Personal Well-Being	Ryff's Psychological Well-Being Scale (PWBS)	Ryff CD, Keyes CLM (1995). The structure of psychological well-being revisited. Journal of Personality and Social Psychology, 69(4), 719-727	42	Well-being	Well-Being	pwbs	Day 2 - part 1	7
Sense of Coherence	Antonovsky's Sense of Coherence (SOC)	Antonovsky A. The structure and properties of the sense of coherence scale. Soc Sci Med 1993; 36: 725-33	29	Well-being	Life Reflection	soc	Day 2 - part 1	8
Emotions	Modified Differential Emotions Scale (mDES)	Fredrickson BL, Tugade MM, Waugh CE, Larkin GR (2003). What good are positive emotions in crises? A prospective study of resilience and emotions following the terrorist attacks on the United States on September 11th, 2001. Journal of Personality and Psychology, 84(2), 365-376. // Based on Fredrickson, 2009 and Fredrickson, Tugade, Waugh, & Larkin, 2003.	27	Mental Health	Emotions	mdes	Day 0	3
Behavior
Physical Activity	Stanford Leisure-Time Activity Categorical Item (L-Cat)	Diernan M, Schoffman DE, lee K, Brown SD, Fiar JM, Perri MG, et al. The Stanford Leisure-Time Activity Categorical Item (L-Cat): a single categorical item sensitive to physical activity changes in overweight/obese women. Int J Obes 2013; 37: 1597-1602 // Kiernan et al. Int J Obes (2013)	1	Physical Activity	Physical Activity	lcat	Day 1 post-breakfast	1
Physical Activity	INTERNATIONAL PHYSICAL ACTIVITY QUESTIONNAIRE (IPAQ)	Craig CL, Marshal AL, Sjöström M, et al. International Physical Activity Questionnaire: 12-country reliability and validity. Med Sci Sports Exerc. 2003; 35(8): 1381-95	27	Physical Activity	Physical Activity 2	ipaq	Day 1 post-breakfast	6
Fat and Sugar	Short Questionnaire for Fat and Free Sugars (SQFFS)	Francis HM, Stevenson RJ. Validity and test-retest reliability of a short dietary questionnaire to assess intake of a saturated fat and free sugar: a preliminary study. J. Hum. Nutr. Diet., 26(3) (2013), pp. 234-242	26	Nutrition	Food	sqffs	Day 1 post-breakfast	4
Food frequency	Food Frequency Inventory (FFI)		48	Nutrition	What I Eat	ffi	Day 1 post-breakfast	7
Vitamins and Supplements	MESA Vitamin Use subscale (MESA)	Bild DE (2002). Multi-Ethnic Study of Atherosclerosis: Objectives and Design. American Journal of Epidemiology 156: 871–881	3	Nutrition	Vitamins and Supplements	vit, mim, suppl	Day 1 post-breakfast	4
Morningness	Morningness and Eveningness Questionnaire (MEQ)	Horne JA, Östberg O. A self-assessment questionnaire to determine morningness-eveningness in human circadian rhythms. Int J Chronobiol 1976; 4: 97-110	19	Sleep	Morningness	meq	Day 1 hotel	6
Sleep	Pittsburg Sleep Quality Index (PSQI)	Buysse DJ, Reynolds CF, Monk TH, Berman SR, et al. The Pittsburgh Sleep Quality Index: a new instrument for psychiatric practice and research. Psychiatry Res. 1989; 28: 193-213	25	Sleep	Sleep Quality	psqi	Day 1 hotel	4
Demographics
Language	Language history		5	Language	Language History	language	Day 1 recovery	2
Education	Education history		5	Education	Education	education	Day 1 recovery	2
Participant Information	Participant Information (PI)		51	Demographics	General Information About You	pi	Day 1 post-breakfast	10
Physical Symptoms
Fatigue	Modified Fatigue Impact Scale (MFIS)	Fisk JD, Ritvo PG, Ross L, Hasse DA, Marie TJ, Schlech WF. Measuring the functional impact of fatigue: initial validation of the fatigue impact scale. Clin Infect Dis 1994: 18: S79-83	40	Physical Heath	Fatigue	mfis	Day 1 recovery	6
Autonomic Symptoms	Composite Autonomic Symptom Score (COMPASS 31)	Sletten DM, Suarez GA, Low PA, Mandrekar J, Singer W. COMPASS 31: a refined and abbreviated Composite Autonomic Symptom Score. Mayo Clin Proc 2012; 87: 1196-1201	31	Physical Heath	Body Symptoms	compass	Day 1 recovery	5
Illness Perception	The Brief Illness Perception Questionnaire (BIPQ)	Broadbent E, Petrie KJ, Main J, Weinman J. The brief illness perception questionnaire (BIPQ). J Psychosom Res 2006; 60: 631-7	9	Physical Heath	Illness Perception	bipq	Day 1 recovery	2
Fatigue	Pittsburgh Fatigability Scale (PFS)	Glynn NW, Santanasto AJ, Simonsick EM, et al. The Pittsburgh Fatigability Scale for older adults: development and validation. J Am Geriatric Soc. 2015; 63: 130-135	21	Physical Heath	Fatigue 2	pfs	Day 1 hotel	4
Self-rated health	SF-36 SRH Question (SRH)	Ware JEJ, Sherbourne, CD. The MOS 36-item short form health survey (SF-36). I. Conceptual Framework and item selection. Med Care. 1992; 30: 473-483	1	General	General Health	srh	Day 2 - part 1	1
Memory Complaints	Memory Complaint Checklist (MCC)	Sunderland A, Watts K, Baddeley AD, Harris JE. Subjective memory assessment and test performance in elderly adults. J Gerontol. 1986 May;41(3):376-84. doi: 10.1093/geronj/41.3.376. PMID: 3700988. Alan Sunderland, John E. Harris, Alan D. Baddeley (1983). Do laboratory tests predict everyday memory? A neuropsychological study. Journal of Verbal Learning and Verbal Behavior,	30	Memory	Memory	mcc	Day 2 - part 1	4
Aging
Perception of aging	Self Perception of Aging (SPA)	Lawton MP (1975). The Philadelphia Geriatric Center Morale Scale: A revision. Journal of Gerontology, 30, 85-89 // ATTITUDES TOWRADS AGING SUBSCALE (LAWTON 1975)	5	Aging	Getting older	spa	Day 1 recovery	1
Perceived age	Perceived age in years (howold)		1	Aging	How old I feel	howold	Day 1 hotel	1

## Sheet: Questionnaires by Package
MiSBIE questionnaires - Order of administration by packages - Version 1.0
			On site visit (Day 1 and 2)								Home logbook
Questionnaire Name	Title	Variable Name	Day 0	Day 1 post breakfast	Day 1 Pasa	Day 1 recovery	Day 1 hotel	Day 2 Part 1	Day 2 Part 2	Day 2 Part 3	h day 1	h day 2	h day 3	h day 4	h day 5
Self Rated Health	SF-36 SRH Question (SRH)	srh
Modified Differential Emotions Scale	Modified Differential Emotions Scale (mDES)	mdes
My daily stress	Daily Inventory of Stressful Events (DISE)	dise
Participant Information	Participant Information (PI)	pi
Physical Activity	International Physical Activity Questionnaire (IPAQ)	ipaq
Fat and Sugar	Short Questionnaire for Fat and Free Sugars (SQFFS)	sqffs
Food frequency	Food Frequency Inventory (FFI)	ffi
Vitamins and Supplements	MESA Vitamin Use Subscale (MESA)	vit
PASA	Primary Appraisal Secondary Appraisal (PASA)	pasa
Fatigue	Modified Fatigue Impact Scale (MFIS)	mfis
Autonomic Symptoms	Composite Autonomic Symptom Score (COMPASS 31)	compass
Illness Perception	The Brief Illness Perception Questionnaire (BIPQ)	bipq
Perception of aging	Self Perception of Aging (SPA)	spa
Language	Language history	language
Education	Education history	education
Perceived age	Perceived Age in Years (howold)	howold
Perceived Social Status	MacArthur Ladder (ML)	macarthur_ladder
Morningness	Morningness and Eveningness Questionnaire (MEQ)	meq
Sleep	Pittsburgh Sleep Quality Index (PSQI)	psqi
Fatigue	Pittsburgh Fatigability Scale (PFS)	pfsq
Social Support	Social Support Questionnaire (SSQ)	ssq
Lifetime Stressor Exposure	Stress and Adversity Inventory for Adults (STRAIN)	strain
Personal Well-Being	Ryff's Psychological Well-Being Scale (PWBS)	pwbs
Couples Satisfaction	Couples Satisfaction Index (CSI-16)	csi
Sense of Coherence	Antonovsky's Sense of Coherence (SOC)	soc
Personality	NEO Five factor Model of Personality Short Form (NEO-SF)	neo
Gender Role	Bem Sex Role Inventory Long Form (BSRI-L)	bsri
Memory Complaints	Memory Complaint Checklist (MCC)	mcc
Perceived Social Support	Multidimensional Scale of Perceived Social Support (MSPSS)	mspss
Life events	Life Events Questionnaire (LEQ)	leq
Perceived stress	Perceived Stress Scale (PSS)	pss
Chronic Stress	Trier Inventory for the Assessment of Chronic Stress (TICS)	tics
Daily Hassles	Daily Hassles Scale (DHS)	dhs
Anxiety	State and Trait Anxiety Inventory (STAI-Y)	stai_y1
Loneliness	Revised UCLA Loneliness Scale Version III (ULS-8)	ucla
Depressive Symptoms	Beck Depression Inventory (BDI)	bdi
Burnout	Maslach Burnout Inventory (MBI)	mbi
PTSD	PTSD Check List -- Civilian, PTSD Checklist for DSM-5 (PCL-C)	pcl
Mood symptoms	DSM-5 Self-Rated Level 1 Cross-Cutting Symptom Measure—Adult (DSM XC)	dsm
Childhood Trauma	Childhood Trauma Questionnaire (CTQ)	ctq

## Sheet: Scoring Direction and Range
MiSBIE questionnaires - Scales and subscales details - Version 1.0
Social Life	Title	Score (global and subscales)	Possible Range	Scoring Direction	Annotation, broad categories
Perceived Social Status	MacArthur ladder (ML)	Perceived social status	1-10	Higher score, greater standing in the community	Positive
Social Support	Social Support Questionnaire (SSQ)	Total satisfaction scores	6-36	Higher score, greater satisfaction	Positive
		Total persons	0-54	Higher score, greater reported people
		Average - S	1-6	Higher score, greater satisfaction
		Average - N	0-9	Higher score, greater reported people
Perceived Social Support	Multidimensional Scale of Perceived Social Support (MSPSS)	Perceived social support	20-80	Higher score, greater perceived support	Positive
Couples Satisfaction	Couples Satisfaction Index (CSI-16)	Couple satisfaction index	0-81	Higher score, greater satisfaction	Positive
Loneliness	Revised UCLA Loneliness Scale Version III (ULS-8)	Loneliness Scale	20-80	Higher score, greater levels of loneliness	Negative
Personality
Personality	NEO Five factor Model of Personality Short Form (NEO-SF)	Neuroticism	12-60	Higher score, greater neuroticism	Behavioral and other
		Extraversion	12-60	Higher score, greater extraversion
		Openness	12-60	Higher score, greater openness
		Agreeableness	12-60	Higher score, greater agreeableness
		Conscientiousness	12-60	Higher score, greater conscientiousness
Gender Role	Bem Sex Role Inventory Long Form (BSRI-L)	Masculinity	20-140	Higher score, greater masculinity	Behavioral and other
		Femininity	20-140	Higher score, greater femininity
		Neutral	20-140	Higher score, greater neutral
Stress and Affect
Emotions	Modified Differential Emotions Scale (mDES)	Mean of positive valence items	0-48	Higher score, greater positive emotions "this evening"	Positive
Emotions	Modified Differential Emotions Scale (mDES)	Mean of negative valence items	0-48	Higher score, greater negative emotions "this evening"	Negative
		Mean of selected negative valence items	0-28	Higher score, greater negative emotions "this evening"
		Tired	0-4	Higher score, greater tiredness "this evening"
My daily stress	Daily Inventory of Stressful Events (DISE)	Stressor-related negative affect	0-100	Higher score, greater stressor related negative affect	Negative
		Positive appraisal	0-4	Higher score, greater stressor related positive appraisal
		Stressor manageable	0-4	Higher score, greater stressor related manageability
PASA	Primary Appraisal Secondary Appraisal (PASA)	Primary (threat) appraisal	4-24	Higher score, greater perceived threat	N/A
Life events	Life Events Questionnaire (LEQ)	Positive events	0-237	Higher score, greater positive event impact	Negative
		Negative events	0-237	Higher score, greater negative event impact
		Total events	0-237	Higher score, greater event impact
Perceived Stress	Perceived Stress Scale (PSS)	PSS	0-40	Higher score, greater perceived stress	Negative
Chronic Stress	Trier Inventory for the Assessment or Chronic Stress (TICS)	TICS total score	0-120	Higher score, greater chronic stress	Negative
		Work overload	0-12	Higher score, greater work overload
		Social overload	0-12	Higher score, greater social overload
		Overextended at work	0-12	Higher score, greater overextension at work
		Lack of social recognition	0-12	Higher score, greater lack of social recognition
		Work discontent	0-12	Higher score, greater work discontent
		Social tension	0-12	Higher score, greater social tension
		Performance pressure at work	0-12	Higher score, greater performance pressure at work
		Performance pressure in social interactions	0-12	Higher score, greater performance pressure in social interactions
		Social isolation	0-12	Higher score, greater social isolation
		Worry propensity	0-12	Higher score, greater worry propensity
Daily Hassles	Daily Hassles Scale (DHS)	Daily hassles scale	35-175	Higher score, greater daily hassles	Negative
Childhood Trauma	Childhood Trauma Questionnaire (CTQ)	Emotional abuse	5-25	Higher score, greater emotional abuse	Negative
		Physical abuse	5-25	Higher score, greater physical abuse
		Sexual abuse	5-25	Higher score, sexual abuse
		Emotional neglect	5-25	Higher score, greater emotional neglect
		Physical neglect	5-25	Higher score, greater physical neglect
		Minimization/Denial	0-3	Higher score, greater minimization/denial
Lifetime Stressor Exposure	Stress and Adversity Inventory for Adults (STRAIN)	Total count	0-	Higher score, greater count/severity	Negative
		Physical Health Complaints/Symptoms	0-	Higher score, greater count/severity
		Mental Health Complaints/Symptoms	0-	Higher score, greater count/severity
		Core: Total Count of Stressors	0-	Higher score, greater count/severity
		Core: Total Severity of Stressors	0-	Higher score, greater count/severity
		Core: Count of Acute Life Events	0-	Higher score, greater count/severity
		Core: Count of Chronic Difficulties	0-	Higher score, greater count/severity
		Core: Severity of Acute Life Events	0-	Higher score, greater count/severity
		Core: Severity of Chronic Difficulties	0-	Higher score, greater count/severity
		Time-Limited: Prenatal - Total Count	0-	Higher score, greater count/severity
		Time-Limited: Early Adversity - Total Count	0-	Higher score, greater count/severity
		Time-Limited: Early Adversity - Total Threat	0-	Higher score, greater count/severity
		Time-Limited: Early Adversity - Count of Acute Life Events	0-	Higher score, greater count/severity
		Time-Limited: Early Adversity - Severity of Acute Life Events	0-	Higher score, greater count/severity
		Time-Limited: Early Adversity - Count of Chronic Difficulties	0-	Higher score, greater count/severity
		Time-Limited: Early Adversity - Severity of Chronic Difficulties	0-	Higher score, greater count/severity
		Time-Limited: Adulthood - Total Count	0-	Higher score, greater count/severity
		Time-Limited: Adulthood - Total Severity	0-	Higher score, greater count/severity
		Time-Limited: Recent - Total Count of Stressors in the Past 12 Months	0-	Higher score, greater count/severity
		Time-Limited: Recent - Total Severity of Stressors in the Past 12 Months	0-	Higher score, greater count/severity
		Domain: Housing - Count of Acute Life Events	0-	Higher score, greater count/severity
		Domain: Housing - Count of Chronic Difficulties	0-	Higher score, greater count/severity
		Domain: Housing - Total Count	0-	Higher score, greater count/severity
		Domain: Housing - Severity of Acute Life Events	0-	Higher score, greater count/severity
		Domain: Housing - Severity of Chronic Difficulties	0-	Higher score, greater count/severity
		Domain: Housing - Total Severity	0-	Higher score, greater count/severity
		Domain: Education - Count of Acute Life Events	0-	Higher score, greater count/severity
		Domain: Education - Count of Chronic Difficulties	0-	Higher score, greater count/severity
		Domain: Education - Total Count	0-	Higher score, greater count/severity
		Domain: Education - Severity of Acute Life Events	0-	Higher score, greater count/severity
		Domain: Education - Severity of Chronic Difficulties	0-	Higher score, greater count/severity
		Domain: Education - Total Severity	0-	Higher score, greater count/severity
		Domain: Work - Count of Acute Life Events	0-	Higher score, greater count/severity
		Domain: Work - Count of Chronic Difficulties	0-	Higher score, greater count/severity
		Domain: Work - Total Count	0-	Higher score, greater count/severity
		Domain: Work - Severity of Acute Life Events	0-	Higher score, greater count/severity
		Domain: Work - Severity of Chronic Difficulties	0-	Higher score, greater count/severity
		Domain: Work - Total Severity	0-	Higher score, greater count/severity
		Domain: Treatment/Health - Count of Acute Life Events	0-	Higher score, greater count/severity
		Domain: Treatment/Health - Count of Chronic Difficulties	0-	Higher score, greater count/severity
		Domain: Treatment/Health - Total Count	0-	Higher score, greater count/severity
		Domain: Treatment/Health - Severity of Acute Life Events	0-	Higher score, greater count/severity
		Domain: Treatment/Health - Severity of Chronic Difficulties	0-	Higher score, greater count/severity
		Domain: Treatment/Health - Total Severity	0-	Higher score, greater count/severity
		Domain: Marital/Partner - Count of Acute Life Events	0-	Higher score, greater count/severity
		Domain: Marital/Partner - Count of Chronic Difficulties	0-	Higher score, greater count/severity
		Domain: Marital/Partner - Total Count	0-	Higher score, greater count/severity
		Domain: Marital/Partner - Severity of Acute Life Events	0-	Higher score, greater count/severity
		Domain: Marital/Partner - Severity of Chronic Difficulties	0-	Higher score, greater count/severity
		Domain: Marital/Partner - Total Severity	0-	Higher score, greater count/severity
		Domain: Reproduction - Count of Acute Life Events	0-	Higher score, greater count/severity
		Domain: Reproduction - Count of Chronic Difficulties	0-	Higher score, greater count/severity
		Domain: Reproduction - Total Count	0-	Higher score, greater count/severity
		Domain: Reproduction - Severity of Acute Life Events	0-	Higher score, greater count/severity
		Domain: Reproduction - Severity of Chronic Difficulties	0-	Higher score, greater count/severity
		Domain: Reproduction - Total Severity	0-	Higher score, greater count/severity
		Domain: Financial - Count of Acute Life Events	0-	Higher score, greater count/severity
		Domain: Financial - Count of Chronic Difficulties	0-	Higher score, greater count/severity
		Domain: Financial - Total Count	0-	Higher score, greater count/severity
		Domain: Financial - Severity of Acute Life Events	0-	Higher score, greater count/severity
		Domain: Financial - Severity of Chronic Difficulties	0-	Higher score, greater count/severity
		Domain: Financial - Total Severity	0-	Higher score, greater count/severity
		Domain: Legal/Crime - Count of Acute Life Events	0-	Higher score, greater count/severity
		Domain: Legal/Crime - Count of Chronic Difficulties	0-	Higher score, greater count/severity
		Domain: Legal/Crime - Total Count	0-	Higher score, greater count/severity
		Domain: Legal/Crime - Severity of Acute Life Events	0-	Higher score, greater count/severity
		Domain: Legal/Crime - Severity of Chronic Difficulties	0-	Higher score, greater count/severity
		Domain: Legal/Crime - Total Severity	0-	Higher score, greater count/severity
		Domain: Other Relationships - Count of Acute Life Events	0-	Higher score, greater count/severity
		Domain: Other Relationships - Count of Chronic Difficulties	0-	Higher score, greater count/severity
		Domain: Other Relationships - Total Count	0-	Higher score, greater count/severity
		Domain: Other Relationships - Severity of Acute Life Events	0-	Higher score, greater count/severity
		Domain: Other Relationships - Severity of Chronic Difficulties	0-	Higher score, greater count/severity
		Domain: Other Relationships - Total Severity	0-	Higher score, greater count/severity
		Domain: Death - Count of Acute Life Events	0-	Higher score, greater count/severity
		Domain: Death - Count of Chronic Difficulties	0-	Higher score, greater count/severity
		Domain: Death - Total Count	0-	Higher score, greater count/severity
		Domain: Death - Severity of Acute Life Events	0-	Higher score, greater count/severity
		Domain: Death - Severity of Chronic Difficulties	0-	Higher score, greater count/severity
		Domain: Death - Total Severity	0-	Higher score, greater count/severity
		Domain: Life-Threatening Situations - Count of Acute Life Events	0-	Higher score, greater count/severity
		Domain: Life-Threatening Situations - Count of Chronic Difficulties	0-	Higher score, greater count/severity
		Domain: Life-Threatening Situations - Total Count	0-	Higher score, greater count/severity
		Domain: Life-Threatening Situations - Severity of Acute Life Events	0-	Higher score, greater count/severity
		Domain: Life-Threatening Situations - Severity of Chronic Difficulties	0-	Higher score, greater count/severity
		Domain: Life-Threatening Situations - Total Severity	0-	Higher score, greater count/severity
		Domain: Possessions - Count of Acute Life Events	0-	Higher score, greater count/severity
		Domain: Possessions - Count of Chronic Difficulties	0-	Higher score, greater count/severity
		Domain: Possessions - Total Count	0-	Higher score, greater count/severity
		Domain: Possessions - Severity of Acute Life Events	0-	Higher score, greater count/severity
		Domain: Possessions - Severity of Chronic Difficulties	0-	Higher score, greater count/severity
		Domain: Possessions - Total Severity	0-	Higher score, greater count/severity
		Characteristic: Interpersonal Loss - Count of Acute Life Events	0-	Higher score, greater count/severity
		Characteristic: Interpersonal Loss - Count of Chronic Difficulties	0-	Higher score, greater count/severity
		Characteristic: Interpersonal Loss - Total Count	0-	Higher score, greater count/severity
		Characteristic: Interpersonal Loss - Severity of Acute Life Events	0-	Higher score, greater count/severity
		Characteristic: Interpersonal Loss - Severity of Chronic Difficulties	0-	Higher score, greater count/severity
		Characteristic: Interpersonal Loss - Total Severity	0-	Higher score, greater count/severity
		Characteristic: Physical Danger - Count of Acute Life Events	0-	Higher score, greater count/severity
		Characteristic: Physical Danger - Count of Chronic Difficulties	0-	Higher score, greater count/severity
		Characteristic: Physical Danger - Total Count	0-	Higher score, greater count/severity
		Characteristic: Physical Danger - Severity of Acute Life Events	0-	Higher score, greater count/severity
		Characteristic: Physical Danger - Severity of Chronic Difficulties	0-	Higher score, greater count/severity
		Characteristic: Physical Danger - Total Severity	0-	Higher score, greater count/severity
		Characteristic: Humiliation - Count of Acute Life Events	0-	Higher score, greater count/severity
		Characteristic: Humiliation - Count of Chronic Difficulties	0-	Higher score, greater count/severity
		Characteristic: Humiliation - Total Count	0-	Higher score, greater count/severity
		Characteristic: Humiliation - Severity of Acute Life Events	0-	Higher score, greater count/severity
		Characteristic: Humiliation - Severity of Chronic Difficulties	0-	Higher score, greater count/severity
		Characteristic: Humiliation - Total Severity	0-	Higher score, greater count/severity
		Characteristic: Entrapment - Count of Acute Life Events	0-	Higher score, greater count/severity
		Characteristic: Entrapment - Count of Chronic Difficulties	0-	Higher score, greater count/severity
		Characteristic: Entrapment - Total Count	0-	Higher score, greater count/severity
		Characteristic: Entrapment - Severity of Acute Life Events	0-	Higher score, greater count/severity
		Characteristic: Entrapment - Severity of Chronic Difficulties	0-	Higher score, greater count/severity
		Characteristic: Entrapment - Total Severity	0-	Higher score, greater count/severity
		Characteristic: Role Change/Reversal - Count of Acute Life Events	0-	Higher score, greater count/severity
		Characteristic: Role Change/Reversal - Count of Chronic Difficulties	0-	Higher score, greater count/severity
		Characteristic: Role Change/Reversal - Total Count	0-	Higher score, greater count/severity
		Characteristic: Role Change/Reversal - Severity of Acute Life Events	0-	Higher score, greater count/severity
		Characteristic: Role Change/Reversal - Severity of Chronic Difficulties	0-	Higher score, greater count/severity
		Characteristic: Role Change/Reversal - Total Severity	0-	Higher score, greater count/severity
Mental Health and Wellbeing
Anxiety	State and Trait Anxiety Inventory (STAI-Y)	State anxiety	20-80	Higher score, greater state anxiety	Negative
		Trait anxiety	20-80	Higher score, greater trait anxiety
Depressive Symptoms	Beck Depression Inventory II (BDI)	BDI	0-63	Higher score, greater depressive symptoms	Negative
Burnout	Maslach Burnout Inventory (MBI)	Exhaustion	0-6	Higher score, greater exhaustion	Negative
		Cynicism	0-6	Higher score, greater cynicism
		Professional efficacy	0-6	Higher score, greater professional efficacy	Positive
PTSD	PTSD Check List – Civilian, PTSD Checklist for DSM-5 (PCL-C)	PCL-5 Score	17-85	Higher score, greater PTSD symptoms	Negative
Mood symptoms	DSM-5 Self-Rated Level 1 Cross-Cutting Symptom Measure—Adult (DSM XC)	Cross-cutting symptom measure	0-92	Higher score, greater mental health symptoms	Negative
		Negative affect	0-15	Higher score, greater negative affect
		Detachment	0-15	Higher score, greater detachment
		Antagonism	0-15	Higher score, greater antagonism
		Disinhibition	0-15	Higher score, greater disinhibition
		Psychoticism	0-15	Higher score, greater psychoticism
		Substance use	0-40	Higher score, greater substance use
		Somatic symptoms	0-30	Higher score, greater somatic symptoms
		Sleep disturbance	0-35	Higher score, greater sleep disturbance
		Repetitive thoughts and behavior	0-16	Higher score, greater repetitive thoughts and behavior
		Mania	5-25	Higher score, greater mania
		Depression	8-40	Higher score, greater depression
		Anxiety	7-35	Higher score, greater anxiety
		Anger	5-25	Higher score, greater anger
Personal Well-Being	Ryff's Psychological Well-Being Scale (PWBS)	Total	42-252	Higher score, greater well-being	Positive
		Autonomy	7-42	Higher score, greater autonomy
		Environmental mastery	7-42	Higher score, greater environmental mastery
		Personal growth	7-42	Higher score, greater personal growth
		Positive relations	7-42	Higher score, greater positive relations
		Purpose in life	7-42	Higher score, greater purpose in life
		Self-acceptance	7-42	Higher score, greater self-acceptance
Sense of Coherence	Antonovsky's Sense of Coherence (SOC)	Comprehensibility	11-77	Higher score, greater comprehensibility	Positive
		Manageability	10-70	Higher score, greater manageability
		Meaning	8-56	Higher score, greater meaning
Behavior
Physical Activity	Stanford Leisure-Time Activity Categorical Item (L-Cat)	Stanford Leisure-Time Activity Categorical Item (L-Cat)	1-6	Higher score, greater physical activity	Behavioral and other
Physical Activity	International Physical Activity Questionnaire (IPAQ)	Total MET at work	0-	Higher score, greater activity at work per week	Behavioral and other
		Total MET for transportation	0-	Higher score, greater activity in transportation per week
		Total MET for domestic and garden	0-	Higher score, greater activity in domestic/garden per week
		Total MET for leisure-time	0-	Higher score, greater activity in leisure per week
		Total MET walking	0-	Higher score, greater walking activity per week
		Total moderate MET	0-	Higher score, greater moderate activity per week
		Total vigorous MET	0-	Higher score, greater vigorous activity per week
		Total physical activity MET	0-	Higher score, greater total physical activity per week
Fat and Sugar	Short Questionnaire for Fat and Free Sugars (SQFFS)	Saturated fat subscale	0-60	Higher score, greater saturated fat consumption	Behavioral and other
		Sugar subscale	0-30	Higher score, greater sugar consumption
		Fat-sugar subscale	0-40	Higher score, greater fat-sugar subscale
Food frequency	Food Frequency Inventory (FFI)	N/A	N/A	N/A (individual items available)	Behavioral and other
Morningness	Morningness and Eveningness Questionnaire (MEQ)	MEQ total	16-86	> 41 = evening type, > 59 = morning type, 42-58 = intermediate types	Behavioral and other
Sleep	Pittsburg Sleep Quality Index (PSQI)	Total score	0-21	Higher score, worse global sleep quality	Behavioral and other
		Subjective sleep quality	0-3	Higher score, worse sleep quality
		Sleep latency	0-3	Higher score, longer sleep latency
		Sleep duration	0-3	Higher score, less hours of sleep
		Bedtime time
		Wakeup time
		Number of hours spent in bed	0-24	Higher score, more hours spent in bed
		Habitual sleep efficiency	0-3	Higher score, worse sleep efficiency
		Sleep disturbances	0-3	Higher score, greater sleep disturbances
		Use of sleep medication	0-3	Higher score, more frequent use of sleep medication
		Daytime dysfunction	0-3	Higher score, greater daytime dysfunction
Vitamins and Supplements	MESA Vitamin Use Subscale (MESA)	N/A	N/A	N/A (individual items available)
Physical Symptoms
Fatigue	Modified Fatigue Impact Scale (MFIS)	Total scale	0-84	Higher score, greater fatigue impact	Clinical
		Physical subscale	0-36	Higher score, greater physical impact
		Cognitive subscale	0-40	Higher score, greater cognitive impact
		Psychological subscale	0-8	Higher score, greater psychological subscale
Autonomic Symptoms	Composite Autonomic Symptom Score (COMPASS 31)	Compass total	0-100	Higher score, greater autonomic symptoms	Clinical
		Orthostatic intolerance	0-40	Higher score, greater orthostatic intolerance
		Vasomotor	0-4.1666	Higher score, greater vasomotor symptoms
		Secretomotor	0-14.999	Higher score, greater secretomotor symptoms
		Gastrointestinal	0-24.999	Higher score, greater gastrointestinal symptoms
		Bladder	0-9.999	Higher score, greater bladder symptoms
		Pupillomotor	0-4.995	Higher score, greater pupillomotor symptoms
Illness Perception	The Brief Illness Perception Questionnaire (BIPQ)	Cognitive illness representations	0-50	Higher score, worse cognitive perception of illness	Clinical
		Emotional illness representations	0-20	Higher score, worse emotional perception of illness
		Illness comprehensibility	0-10	Higher score, worse comprehensibility of illness
Fatigue	Pittsburgh Fatigability Scale (PFS)	Physical	0-50	Higher score, greater physical fatigability	Clinical
		Mental	0-50	Higher score, greater mental fatigability
Self-rated health	SF-36 SRH Question (SRH)	Self rated health	1-5	Higher score, worse health	Clinical
Memory Complaints	Memory Complaint Checklist (MCC)	Memory complaints total	30-270	Higher score, greater memory complaints	Clinical
Aging
Perception of aging	Self Perception of Aging (SPA)	Self perception of aging	5-23	Higher score, worse perception of aging	Behavioral and other
Perceived age	Perceived age in years (howold)	Perceived age			Behavioral and other
